# Supplementary material for: Managing Cytomegalovirus Infection in Lung Transplant Recipients in Real Life: Results of a French Multicenter Survey
Source: Transpl Int. 2025 Oct 29;38:15224. doi: 10.3389/ti.2025.15224 (PMC12605176; doi:10.3389/ti.2025.15224)
Supplement: Supplementary file 2 [file DataSheet2.xlsx]

## Sheet: table
Question	Answer	Respondents	Total	Proportion
What immunosuppression protocol do you use as first-line treatment?	corticoids	15	15	1
	tacrolimus	14	15	0.933333
	cyclosporine	1	15	0.0666667
	cellcept	15	15	1
	m Tor inhibitor	0	15	0
Do you use induction?	yes	13	15	0.866667
	no	3	15	0.2
Do you use a service protocol for CMV management?	yes	13	15	0.866667
	no	2	15	0.133333
What factors influence your protocol?	donor-recipient status	15	15	1
	use of induction	0	15	0
	other (specify)	1	15	0.0666667
What detection method do you use?	Whole blood PCR	14	15	0.933333
	PCR on plasma	1	15	0.0666667
	PCR on serum	0	15	0
	Other (specify)	0	15	0
Do you follow up with the PCR in town?	yes	9	15	0.6
	no	6	15	0.4
What management strategy do you use after transplantation?	Systematically pre-emptive	1	15	0.0666667
	Systematically preventive	12	15	0.8
	depending on the situation	2	15	0.133333
If your chosen strategy (preventive vervus preemptive) differs according to the situation, what factors influence your choice?	D+/R-	4	4	1
	in the event of induction	0	4	0
	other (specify)	0	4	0
In the case of a preventive strategy, what are the monitoring procedures under treatment: at what ryhtm do you monitor the PCR?	Weekly	2	14	0.142857
	/ 15 days	1	14	0.0714286
	Monthly	6	14	0.428571
	No monitoring	1	14	0.0714286
	Other (specify)	4	14	0.285714
In the case of a préemptive strategy, what are the monitoring procedures under treatment: at what ryhtm do you monitor the PCR?	Weekly	1	10	0.1
	/ 15 days	4	10	0.4
	Monthly	3	10	0.3
	No monitoring	0	10	0
	Other	2	10	0.2
For R+ patients, what preventive treatment do you use (with normal renal function)?	Valganciclovir 900mg/d	14	15	0.933333
	Valganciclovir 450mg/d	0	15	0
	Cytotect	1	15	0.0666667
	Other : (specify)	0	15	0
For R+ patients, what duration of preventive treatment do you use?	3 months	5	15	0.333333
	6 months	8	15	0.533333
	12 months	1	15	0.0666667
	Other (specify)	1	15	0.0666667
For D+/R- patients, what preventive treatment do you use (with normal renal function)?	Valganciclovir 900mg/d	13	15	0.866667
	Valganciclovir 450mg/d	0	15	0
	Cytotect	0	15	0
	Other : (specify)	2	15	0.133333
For D+/R- patients, what duration of preventive treatment do you use?	3 months	0	15	0
	6 months	4	15	0.266667
	12 months	11	15	0.733333
	Other (specify)	0	15	0
In case of preventive strategy, do you initiate CMV-targeted therapy in D-/R- patients?	no never	15	15	1
	yes always	0	15	0
	yes sometimes (specify)	0	15	0
When you stop prophylaxis, do you use a preemptive strategy?	yes, with a well-defined monitoring schedule (service protocol)	9	15	0.6
	yes, without a well-defined monitoring schedule	6	15	0.4
	no	0	15	0
For R+ patients, what PCR monitoring schedule do you use on discontinuation of prophylaxis?	Weekly	2	15	0.133333
	Every 15 days	2	15	0.133333
	Monthly	6	15	0.4
	Other (specify)	5	15	0.333333
For D+/R- patients, what PCR monitoring schedule do you use on discontinuation of prophylaxis?	Weekly	4	15	0.266667
	Every 15 days	2	15	0.133333
	Monthly	5	15	0.333333
	Other (specify)	4	15	0.266667
If yes (question 21), in what situation?	systematically on discontinuation of preventive treatment	9	12	0.75
	systematically on discontinuation of curative treatment	8	12	0.666667
	in case of iterative reactivation	6	12	0.5
	other (specify)	2	12	0.166667
At the first asymptomatic reactivation (without organ involvement) in a patient without malabsorption, what treatment do you use?	IV ganciclovir followed by valganciclovir	1	14	0.0714286
	valganciclovir per os	12	14	0.857143
	foscavir IV	0	14	0
	foscavir IV followed by valganciclovir per os	0	14	0
	Cytotect IV alone	0	14	0
	combination	0	14	0
	other	1	14	0.0714286
How long does curative treatment last?	until 2 negative PCRs are obtained one week apart	11	14	0.785714
	other (specify)	3	14	0.214286
Do you start prophylaxis after a first reactivation?	yes always	5	14	0.357143
	no never	7	14	0.5
	yes according to certain criteria (please specify)	2	14	0.142857
In the case of secondary prophylaxis after a first reactivation, which molecule do you use?	Valganciclovir	6	6	1
	cytotect	0	6	0
	other ((specify)	0	6	0
For what duration	3 months	6	7	0.857143
	6 months	0	7	0
	12 months	0	7	0
	other duration (specify)	1	7	0.142857
During the management of CMV disease, which molecule do you use?	IV ganciclovir followed by valganciclovir	10	14	0.714286
	valganciclovir per os	4	14	0.285714
	foscavir IV	0	14	0
	foscavir IV followed by valganciclovir per os	0	14	0
	Cytotect IV alone	0	14	0
	combination	0	14	0
	other	0	14	0
How long does curative treatment last?	until 2 negative PCRs are obtained one week apart	12	14	0.857143
	other (specify)	2	14	0.142857
Do you initiate secondary prophylaxis in the aftermath?	yes always	8	14	0.571429
	no never	3	14	0.214286
	yes according to certain criteria (please specify)	3	14	0.214286
If so, which one as a first-line treatment?	valganciclovir	10	11	0.909091
	cytotect	1	11	0.0909091
	other (please specify)	0	11	0
For how long (seondary prophylaxis after CMV disease)	1 month	0	11	0
	3 months	8	11	0.727273
	6 months	0	11	0
	12 months	0	11	0
	other duration (specify)	3	11	0.272727
In case of iterative replications, do you envisage a long-term prophylactic treatment?	yes	11	14	0.785714
	no	3	14	0.214286
If yes, which one as first-line treatment?	valganciclovir	6	11	0.545455
	cytotect alone	4	11	0.363636
	letermovir	0	11	0
	other (please specify)	1	11	0.0909091
For what duration	1 month	0	10	0
	3 months	2	10	0.2
	6 months	2	10	0.2
	12 months	2	10	0.2
	Other (specify)	4	10	0.4
In which situations would you consider modifying immunosuppression?	CMV disease	5	12	0.416667
	in case of iterative replications	12	12	1
	other (please specify)	3	12	0.25
In the absence of a significant immunological event (recent acute rejection or alloiimmunization/DSA), what changes in treatment would you consider as first-line treatment in these situations?	discontinuation of anticalcineurins	0	13	0
	dosage reduction of anticalcineurins	0	13	0
	discontinuation of corticosteroid	1	13	0.0769231
	reduction of corticosteroid dosage alone	1	13	0.0769231
	discontinuation of cellcept	5	13	0.384615
	cellcept dosage reduction alone	5	13	0.384615
	introduction of an mTOR inhibitor as a back-up to cellcept	10	13	0.769231
	other	0		#DIV/0!
In your current practice, do you use an immunological test for CMV?	non	10	13	0.769231
	quantiferon CLV	3	13	0.230769
	Elispot CMV	0	13	0
	other	0	13	0
When you use an immunological test for CMV, what are the procedures involved?	available locally at my center	2	4	0.5
	send a sample to the CNR (Limoges)	1	4	0.25
	other	1	4	0.25
In which situations do you use an immunological test (Quantiferon CMV or other)?	guiding the discontinuation or maintenance of primary prophylaxis	1	4	0.25
	guide discontinuation or maintenance of secondary prophylaxis	4	4	1
	guide strategy in case of iterative replications	4	4	1
	other situation	1	4	0.25
In what situations do you perform resistance genotyping?	never	0	13	0
	reactivation despite preventive treatment	11	13	0.846154
	when there is no response to curative treatment	12	13	0.923077
	other	0	13	0
In which situations do you test for ganciclovir?	never	2	13	0.153846
	systematically	0	13	0
	in case of resistance	8	13	0.615385
	other situations	8	13	0.615385
What is your first-line approach in the event of poor hematological tolerance of valganciclovir?	hematological support (G CSF or transfusion)	10	13	0.769231
	switch antiviral molecule	0	13	0
	reduction in valganciclovir dosage	1	13	0.0769231
	other	0	13	0
	Change in IS regimen	2	13	0.153846
What would be your first choice of molecule in the case of resistant CMV (mutation identified) regardless of availability / ATU problems? (normal renal function)	foscavir	11	13	0.846154
	maribavir	2	13	0.153846
	cytotect	0	13	0
	other or combination therapy	0	13	0
What would be your first choice of molecule in the case of resistant CMV (mutation identified), regardless of availability / ATU problems? (renal failure)	foscavir	1	13	0.0769231
	maribavir	9	13	0.692308
	cytotect	3	13	0.230769
	other or combination therapy	0	13	0
What is your attitude in the case of resistant CMV (mutation identified)? (secondary prevention)	Cytotect	8	12	0.666667
	letermovir	4	12	0.333333
	foscavir 1/d	0	12	0
	foscavir 3/week	0	12	0
	other or combination (specify)	0	12	0
What is your first-line prophylactic approach for patients with SID in the context of telomeropathy? (In R+ patients)	valganciclovir	10	13	0.769231
	cytotect	1	13	0.0769231
	letermovir	0	13	0
	other or combination	1	13	0.0769231
What is your first-line prophylactic approach for patients with SID in the context of telomeropathy? (In D+/R- patients)	valganciclovir	11	12	0.916667
	cytotect	0	12	0
	letermovir	0	12	0
	other or combination	1	12	0.0833333
In what situations do you use cytotect as an alternative to valganciclovir?	valganciclovir resistance	8	13	0.615385
	renal insufficiency	4	13	0.307692
	poor hematological tolerance	9	13	0.692308
	iterative replications	9	13	0.692308
	never or exceptionally	3	13	0.230769
	other	0	13	0
In what situations do you use letermovir as an alternative to valganciclovir?	valganciclovir resistance	6	13	0.461538
	renal insufficiency	2	13	0.153846
	poor hematological tolerance	4	13	0.307692
	iterative replications	3	13	0.230769
	never or exceptionally	8	13	0.615385
	other	0	13	0
in what situations do you accept a graft with a CMV mismatch (D+/R-)?	never	0	13	0
	according to etiology (see question below)	3	13	0.230769
	according to degree of urgency	10	13	0.769231
	according to foreseeable difficulties of graft access	10	13	0.769231
	according to other criteria (please specify)	2	13	0.153846
For which etiologies do you never accept a graft with a CMV mismatch?	COPD	0	11	0
	ILD without evidence of telomeropathy	0	11	0
	ILD with confirmed or suspected telomere mutations	4	11	0.363636
	ILD associated with scleroderma	2	11	0.181818
	cystic fibrosis	1	11	0.0909091
	pulmonary hypertension	7	11	0.636364
